# Supplementary material for: Multiscale connectivity framework for working memory network in paediatric acute lymphoblastic leukaemia survivors
Source: Brain Commun. 2026 Apr 17;8(2):fcag137. doi: 10.1093/braincomms/fcag137 (PMC13126661; doi:10.1093/braincomms/fcag137)
Supplement: fcag137_Supplementary_Data [file fcag137_supplementary_data.zip]

Archive with 8 entries (8 files):
- Original_submission_decision_letter.pdf
- Original_submission_manuscript.pdf
- Original_submission_Response_to_reviewers_comments.pdf
- Revision_1_ Response_to_reviewers_comments.pdf
- Revision_1_decision_letter.pdf
- Revision_1_manuscript.pdf
- Revision_2_decision_letter.pdf
- Supplementary_material.docx
